# Supplementary material for: Intronic SYNE1 Gene Novel Variant Associated with Myocardial Infarction in Young People with a Family History of Premature Atherosclerosis: A Case–Control Study in the Polish Population
Source: Int J Mol Sci. 2025 Mar 3;26(5):2244. doi: 10.3390/ijms26052244 (PMC11899963; doi:10.3390/ijms26052244)
Supplement: Supplementary file 1 [file ijms-26-02244-s001.zip]

Archive with 1 entries (1 files):
- ijms-3484719-supplementary.xlsx
