# Supplementary material for: Intronic SYNE1 Gene Novel Variant Associated with Myocardial Infarction in Young People with a Family History of Premature Atherosclerosis: A Case–Control Study in the Polish Population
Source: Int J Mol Sci. 2025 Mar 3;26(5):2244. doi: 10.3390/ijms26052244 (PMC11899963; doi:10.3390/ijms26052244)
Supplement: Supplementary file 1 [file ijms-26-02244-s001.zip › ijms-3484719-supplementary.xlsx]

## Sheet: data_1
variant_index	no_samples	no_G_0/1	no_G_1/1	no_G_0/0	no_alt_allele	Gene_Name	transcript_ID	Chrom	Pos	Variant_Id	Ref	Annotated_allel	HGVS.c	HGVS.p
12_40713901_A_LRRK2	37	23	14	33	51	LRRK2	ENST00000298910	12	40713901	rs11564148	T	A	c.4939T>A	p.Ser1647Thr
2_179634392_T_TTN	21	19	2	49	23	TTN	ENST00000589042	2	179634392	rs13388274	A	T	c.8902+14T>A	.
2_179634376_GTA_TTN	17	17	0	53	17	TTN	ENST00000589042	2	179634376	rs769907387	GTATA	GTA	c.8902+26_8902+27delTA	.
12_40671989_G_LRRK2	9	9	0	61	9	LRRK2	ENST00000298910	12	40671989	rs10878307	A	G	c.2167A>G	p.Ile723Val
8_19819724_G_LPL	8	7	1	62	9	LPL	ENST00000311322	8	19819724	rs328	C	G	c.1421C>G	p.Ser474*
12_40702911_A_LRRK2	7	7	0	63	7	LRRK2	ENST00000298910	12	40702911	rs7133914	G	A	c.4193G>A	p.Arg1398His
19_11222300_A_LDLR	7	7	0	63	7	LDLR	ENST00000455727	19	11222300	rs11669576	G	A	c.667G>A	p.Ala223Thr
6_152557220_C_SYNE1	6	6	0	64	6	SYNE1	ENST00000367255	6	152557220	rs36215567	T	C	c.20396+22A>G	.
12_40657700_G_LRRK2	6	6	0	64	6	LRRK2	ENST00000298910	12	40657700	rs7308720	C	G	c.1653C>G	p.Asn551Lys
2_21225912_T_APOB	5	5	0	65	5	APOB	ENST00000233242	2	21225912	rs1801703	C	T	c.12382G>A	p.Val4128Met
1_55518287_A_PCSK9	5	5	0	65	5	PCSK9	ENST00000302118	1	55518287	rs11800265	G	A	c.658-36G>A	.
2_179395874_T_TTN	4	4	0	66	4	TTN	ENST00000589042	2	179395874	rs55806007	C	T	c.105468G>A	p.Pro35156Pro
2_179567340_A_TTN	4	4	0	66	4	TTN	ENST00000589042	2	179567340	rs72650011	G	A	c.30274C>T	p.His10092Tyr
2_179632598_T_TTN	4	4	0	66	4	TTN	ENST00000342992	2	179632598	rs72647894	C	T	c.9359G>A	p.Arg3120Gln
2_179658310_C_TTN	4	4	0	66	4	TTN	ENST00000589042	2	179658310	rs55896543	T	C	c.1399-42A>G	.
6_123869769_TA_TRDN	4	4	0	66	4	TRDN	ENST00000398178	6	123869769	rs762964151	TAAA	TA	c.233-15_233-14delTT	.
3_38627153_GGTGTGTGTGTGTGTGTGTGTGTGTGTGTGT_SCN5A	4	4	0	66	4	SCN5A	ENST00000425664	3	38627153	rs144423561	G	GGTGTGTGTGTGTGTGTGTGTGTGTGTGTGT	c.2787+28_2787+29insACACACACACACACACACACACACACACAC	.
12_40707861_T_LRRK2	4	4	0	66	4	LRRK2	ENST00000298910	12	40707861	rs33958906	C	T	c.4624C>T	p.Pro1542Ser
2_179425988_A_TTN	3	3	0	67	3	TTN	ENST00000589042	2	179425988	rs192152102	G	A	c.84871C>T	p.Arg28291Cys
2_179393859_G_TTN	3	3	0	67	3	TTN	ENST00000589042	2	179393859	rs55880440	A	G	c.106619T>C	p.Ile35540Thr
2_179514941_T_TTN	3	3	0	67	3	TTN	ENST00000589042	2	179514941	rs139512154	TTTTCCTCTTCAGGAGCAA	T	c.39749_39766delTTGCTCCTGAAGAGGAAA	p.Ile13250_Glu13255del
2_179553542_T_TTN	3	3	0	67	3	TTN	ENST00000589042	2	179553542	rs72650027	G	T	c.32096-37C>A	.
2_179479607_A_TTN	3	3	0	67	3	TTN	ENST00000589042	2	179479607	rs72677242	G	A	c.48727C>T	p.Pro16243Ser
6_152690063_T_SYNE1	3	3	0	67	3	SYNE1	ENST00000367255	6	152690063	rs114170035	C	T	c.9807+44G>A	.
6_152730928_A_SYNE1	3	3	0	67	3	SYNE1	ENST00000367255	6	152730928	rs879441741	C	A	c.6231-84G>T	.
6_152730926_T_SYNE1	3	3	0	67	3	SYNE1	ENST00000367255	6	152730926	rs1386351351	C	T	c.6231-82G>A	.
6_152776828_A_SYNE1	3	3	0	67	3	SYNE1	ENST00000367255	6	152776828	rs183603162	C	A	c.2728-103G>T	.
6_152740681_TAA_SYNE1	3	0	3	67	6	SYNE1	ENST00000367255	6	152740681	rs34651734	T	TAA	c.5421+21_5421+22dupTT	.
6_152777200_G_SYNE1	3	3	0	67	3	SYNE1	ENST00000367255	6	152777200	rs150764932	A	G	c.2569-21T>C	.
7_150644428_A_KCNH2	3	3	0	67	3	KCNH2	ENST00000262186	7	150644428	rs36210421	C	A	c.3140G>T	p.Arg1047Leu
7_150649398_T_KCNH2	3	3	0	67	3	KCNH2	ENST00000262186	7	150649398	.	TTC	T	c.1557+113_1557+114delGA	.
7_150656582_A_KCNH2	3	3	0	67	3	KCNH2	ENST00000330883	7	150656582	rs41307316	G	A	c.-3991C>T	.
12_121434630_CTCAT_HNF1A	3	3	0	67	3	HNF1A	ENST00000541395	12	121434630	rs58371019	C	CTCAT	c.1309+98_1309+101dupTCAT	.
2_179579977_A_TTN	2	2	0	68	2	TTN	ENST00000589042	2	179579977	rs72648987	G	A	c.25936C>T	p.Arg8646Cys
2_179437034_G_TTN	2	2	0	68	2	TTN	ENST00000589042	2	179437034	rs55762754	C	G	c.73825G>C	p.Glu24609Gln
2_179578159_G_TTN	2	2	0	68	2	TTN	ENST00000589042	2	179578159	rs72648992	A	G	c.26762-60T>C	.
2_179595588_T_TTN	2	2	0	68	2	TTN	ENST00000589042	2	179595588	rs376726021	TA	T	c.17740+63delT	.
2_179595589_T_TTN	2	2	0	68	2	TTN	ENST00000589042	2	179595589	rs546095518	A	T	c.17740+63T>A	.
2_179553566_G_TTN	2	2	0	68	2	TTN	ENST00000589042	2	179553566	rs72650026	A	G	c.32096-61T>C	.
2_179463823_A_TTN	2	2	0	68	2	TTN	ENST00000589042	2	179463823	rs182163713	T	A	c.56648-34A>T	.
2_179470047_A_TTN	2	2	0	68	2	TTN	ENST00000589042	2	179470047	rs2303833	C	A	c.53882-25G>T	.
2_179442784_G_TTN	2	2	0	68	2	TTN	ENST00000589042	2	179442784	rs72646880	C	G	c.68458G>C	p.Ala22820Pro
2_179482089_T_TTN	2	2	0	68	2	TTN	ENST00000589042	2	179482089	rs72677237	C	T	c.47723G>A	p.Arg15908His
2_179486179_T_TTN	2	2	0	68	2	TTN	ENST00000589042	2	179486179	rs760207565	A	T	c.45349+23T>A	.
2_179542068_C_TTN	2	2	0	68	2	TTN	ENST00000589042	2	179542068	rs545894786	T	C	c.34292-54A>G	.
2_179511767_GTATATATA_TTN	2	2	0	68	2	TTN	ENST00000589042	2	179511767	rs143515502	G	GTATATATA	c.40222+16_40222+23dupTATATATA	.
2_179542062_CATATATAT_TTN	2	2	0	68	2	TTN	ENST00000589042	2	179542062	rs61060584	C	CATATATAT	c.34292-56_34292-49dupATATATAT	.
2_179464699_C_TTN	2	2	0	68	2	TTN	ENST00000589042	2	179464699	rs72646824	T	C	c.56051-122A>G	.
2_179404550_A_TTN	2	2	0	68	2	TTN	ENST00000589042	2	179404550	rs72648272	G	A	c.98242C>T	p.Arg32748Cys
19_55644351_G_TNNT1	2	2	0	68	2	TNNT1	ENST00000588981	19	55644351	rs370168556	C	G	c.792-23G>C	.
6_152777202_G_SYNE1	2	2	0	68	2	SYNE1	ENST00000367255	6	152777202	rs200303326	A	G	c.2569-23T>C	.
6_152674464_A_SYNE1	2	2	0	68	2	SYNE1	ENST00000367255	6	152674464	rs143070183	C	A	c.11187G>T	p.Lys3729Asn
6_152485185_T_SYNE1	2	2	0	68	2	SYNE1	ENST00000367255	6	152485185	rs149393885	A	T	c.23790+113T>A	.
6_152725251_TATATATAC_SYNE1	2	1	1	68	3	SYNE1	ENST00000367255	6	152725251	rs747022132	T	TATATATAC	c.6825+96_6825+97insGTATATAT	.
6_152563272_A_SYNE1	2	2	0	68	2	SYNE1	ENST00000367255	6	152563272	rs192173673	T	A	c.19893+103A>T	.
6_152722368_G_SYNE1	2	2	0	68	2	SYNE1	ENST00000367255	6	152722368	rs138004884	A	G	c.6934T>C	p.Phe2312Leu
3_38648213_A_SCN5A	2	2	0	68	2	SCN5A	ENST00000425664	3	38648213	rs1325284398	G	A	c.1087C>T	p.Leu363Phe
1_55521913_G_PCSK9	2	2	0	68	2	PCSK9	ENST00000302118	1	55521913	rs45573036	A	G	c.996+51A>G	.
16_15808693_A_MYH11	2	2	0	68	2	MYH11	ENST00000396324	16	15808693	rs960931021	G	A	c.5807+73C>T	.
12_40757163_G_LRRK2	2	2	0	68	2	LRRK2	ENST00000298910	12	40757163	rs184962630	A	G	c.7029-41A>G	.
12_40703087_C_LRRK2	2	2	0	68	2	LRRK2	ENST00000298910	12	40703087	rs771798454	CGT	C	c.4317+69_4317+70delGT	.
12_40703087_CGTGT_LRRK2	2	2	0	68	2	LRRK2	ENST00000298910	12	40703087	rs10650388	C	CGTGT	c.4317+67_4317+70dupGTGT	.
12_40713899_C_LRRK2	2	2	0	68	2	LRRK2	ENST00000298910	12	40713899	rs35303786	T	C	c.4937T>C	p.Met1646Thr
12_40740686_G_LRRK2	2	2	0	68	2	LRRK2	ENST00000298910	12	40740686	rs33995883	A	G	c.6241A>G	p.Asn2081Asp
8_19813529_G_LPL	2	2	0	68	2	LPL	ENST00000311322	8	19813529	rs268	A	G	c.953A>G	p.Asn318Ser
1_66031214_T_LEPR	2	2	0	68	2	LEPR	ENST00000349533	1	66031214	rs116571599	A	T	c.-20-15A>T	.
7_150654248_T_KCNH2	2	2	0	68	2	KCNH2	ENST00000330883	7	150654248	rs41311015	C	T	c.-1657G>A	.
12_121426583_G_HNF1A	2	2	0	68	2	HNF1A	ENST00000541395	12	121426583	rs534306985	C	G	c.327-53C>G	.
5_42718427_GTT_GHR	2	2	0	68	2	GHR	ENST00000357703	5	42718427	rs34451841	G	GTT	c.880-122_880-121dupTT	.
9_108363422_G_FKTN	2	2	0	68	2	FKTN	ENST00000223528	9	108363422	rs193922689	A	G	c.166-4A>G	.
2_21238367_T_APOB	2	2	0	68	2	APOB	ENST00000233242	2	21238367	rs12713843	C	T	c.3383G>A	p.Arg1128His
2_21224853_T_APOB	2	2	0	68	2	APOB	ENST00000233242	2	21224853	rs1801695	C	T	c.13441G>A	p.Ala4481Thr
2_21238413_G_APOB	2	2	0	68	2	APOB	ENST00000233242	2	21238413	rs12713844	C	G	c.3337G>C	p.Asp1113His
2_21232044_T_APOB	2	2	0	68	2	APOB	ENST00000233242	2	21232044	rs1801696	C	T	c.7696G>A	p.Glu2566Lys
2_21229160_T_APOB	2	2	0	68	2	APOB	ENST00000233242	2	21229160	rs5742904	C	T	c.10580G>A	p.Arg3527Gln
10_92679936_T_ANKRD1	2	2	0	68	2	ANKRD1	ENST00000371697	10	92679936	rs150797476	C	T	c.197G>A	p.Arg66Gln
2_179396928_T_TTN	1	1	0	69	1	TTN	ENST00000589042	2	179396928	rs115150240	C	T	c.104414G>A	p.Arg34805Gln
2_179394707_G_TTN	1	1	0	69	1	TTN	ENST00000589042	2	179394707	rs575070622	C	G	c.106511G>C	p.Ser35504Thr
2_179616215_A_TTN	1	1	0	69	1	TTN	ENST00000589042	2	179616215	rs201304715	T	A	c.11311+1636A>T	.
2_179582475_A_TTN	1	1	0	69	1	TTN	ENST00000589042	2	179582475	rs375209098	G	A	c.25126C>T	p.Pro8376Ser
2_179424205_T_TTN	1	1	0	69	1	TTN	ENST00000589042	2	179424205	rs371539720	C	T	c.86654G>A	p.Arg28885His
2_179396214_T_TTN	1	1	0	69	1	TTN	ENST00000589042	2	179396214	rs370137295	C	T	c.105128G>A	p.Arg35043His
2_179411532_A_TTN	1	1	0	69	1	TTN	ENST00000589042	2	179411532	rs376539252	G	A	c.94623C>T	p.Tyr31541Tyr
2_179588622_T_TTN	1	1	0	69	1	TTN	ENST00000589042	2	179588622	rs201394117	C	T	c.21364G>A	p.Ala7122Thr
2_179586756_T_TTN	1	1	0	69	1	TTN	ENST00000589042	2	179586756	rs72648969	C	T	c.22634G>A	p.Arg7545Gln
2_179578703_T_TTN	1	1	0	69	1	TTN	ENST00000589042	2	179578703	rs142812510	C	T	c.26682G>A	p.Pro8894Pro
2_179444867_T_TTN	1	1	0	69	1	TTN	ENST00000589042	2	179444867	rs372388682	C	T	c.67147G>A	p.Gly22383Arg
2_179399186_A_TTN	1	1	0	69	1	TTN	ENST00000589042	2	179399186	rs376894729	C	A	c.102156G>T	p.Arg34052Arg
2_179497044_T_TTN	1	1	0	69	1	TTN	ENST00000589042	2	179497044	rs373491468	C	T	c.43577G>A	p.Arg14526Gln
2_179574313_A_TTN	1	1	0	69	1	TTN	ENST00000589042	2	179574313	rs184923756	G	A	c.28733C>T	p.Thr9578Met
2_179447627_C_TTN	1	1	0	69	1	TTN	ENST00000589042	2	179447627	rs143554070	CA	C	c.65863+39delT	.
2_179660030_C_TTN	1	1	0	69	1	TTN	ENST00000589042	2	179660030	rs3754950	T	C	c.915-51A>G	.
2_179647823_T_TTN	1	1	0	69	1	TTN	ENST00000589042	2	179647823	rs60305852	C	T	c.2842-32G>A	.
2_179669227_C_TTN	1	1	0	69	1	TTN	ENST00000589042	2	179669227	rs3830329	CTGGAG	C	c.91+47_91+51delCTCCA	.
2_179514471_C_TTN	1	1	0	69	1	TTN	ENST00000589042	2	179514471	.	A	C	c.39895+73T>G	.
2_179486352_T_TTN	1	1	0	69	1	TTN	ENST00000589042	2	179486352	rs370904881	C	T	c.45199G>A	p.Asp15067Asn
2_179429387_C_TTN	1	1	0	69	1	TTN	ENST00000589042	2	179429387	rs200771189	G	C	c.81472C>G	p.Pro27158Ala
2_179514208_A_TTN	1	1	0	69	1	TTN	ENST00000589042	2	179514208	rs116254094	G	A	c.39973+73C>T	.
2_179482309_C_TTN	1	1	0	69	1	TTN	ENST00000589042	2	179482309	rs3835071	CAATT	C	c.47573-74_47573-71delAATT	.
2_179432446_T_TTN	1	1	0	69	1	TTN	ENST00000589042	2	179432446	rs373587432	G	T	c.78413C>A	p.Ala26138Asp
2_179429332_A_TTN	1	1	0	69	1	TTN	ENST00000589042	2	179429332	rs199726308	C	A	c.81527G>T	p.Arg27176Leu
2_179597600_T_TTN	1	1	0	69	1	TTN	ENST00000589042	2	179597600	rs72648937	C	T	c.16303G>A	p.Val5435Met
2_179526406_A_TTN	1	1	0	69	1	TTN	ENST00000589042	2	179526406	rs879616565	T	A	c.37285+80A>T	.
2_179396943_G_TTN	1	1	0	69	1	TTN	ENST00000589042	2	179396943	.	C	G	c.104399G>C	p.Arg34800Thr
2_179404361_A_TTN	1	1	0	69	1	TTN	ENST00000589042	2	179404361	rs371807358	G	A	c.98431C>T	p.Arg32811Cys
2_179439154_G_TTN	1	1	0	69	1	TTN	ENST00000589042	2	179439154	rs55837610	A	G	c.71705T>C	p.Ile23902Thr
2_179446381_T_TTN	1	1	0	69	1	TTN	ENST00000589042	2	179446381	rs72646869	C	T	c.66614G>A	p.Arg22205Lys
2_179431967_T_TTN	1	1	0	69	1	TTN	ENST00000589042	2	179431967	rs72648205	C	T	c.78892G>A	p.Gly26298Arg
2_179598553_G_TTN	1	1	0	69	1	TTN	ENST00000589042	2	179598553	rs72648930	T	G	c.15563A>C	p.Gln5188Pro
2_179547608_C_TTN	1	1	0	69	1	TTN	ENST00000342175	2	179547608	.	T	C	c.13859-40564A>G	.
2_179411195_A_TTN	1	1	0	69	1	TTN	ENST00000589042	2	179411195	rs373871146	G	A	c.94863C>T	p.His31621His
2_179590714_A_TTN	1	1	0	69	1	TTN	ENST00000589042	2	179590714	rs149470241	T	A	c.20335A>T	p.Ser6779Cys
2_179423203_T_TTN	1	1	0	69	1	TTN	ENST00000589042	2	179423203	rs774191975	C	T	c.86983G>A	p.Ala28995Thr
2_179507024_A_TTN	1	1	0	69	1	TTN	ENST00000589042	2	179507024	rs201944202	C	A	c.40498G>T	p.Val13500Phe
2_179483108_T_TTN	1	1	0	69	1	TTN	ENST00000589042	2	179483108	rs201717871	C	T	c.47077G>A	p.Val15693Ile
2_179472908_C_TTN	1	1	0	69	1	TTN	ENST00000589042	2	179472908	rs377571654	T	C	c.52702A>G	p.Ile17568Val
2_179419792_A_TTN	1	1	0	69	1	TTN	ENST00000589042	2	179419792	rs146181116	G	A	c.88394C>T	p.Ser29465Phe
2_179642515_G_TTN	1	1	0	69	1	TTN	ENST00000589042	2	179642515	rs151310601	A	G	c.4396T>C	p.Phe1466Leu
2_179403742_T_TTN	1	1	0	69	1	TTN	ENST00000589042	2	179403742	rs374454949	C	T	c.98920G>A	p.Ala32974Thr
2_179580138_A_TTN	1	1	0	69	1	TTN	ENST00000589042	2	179580138	rs780976261	G	A	c.25921+82C>T	.
2_179441038_T_TTN	1	1	0	69	1	TTN	ENST00000589042	2	179441038	rs201043950	C	T	c.69821G>A	p.Gly23274Asp
2_179598273_G_TTN	1	1	0	69	1	TTN	ENST00000589042	2	179598273	rs368283734	T	G	c.15776-29A>C	.
2_179584914_G_TTN	1	1	0	69	1	TTN	ENST00000589042	2	179584914	rs201420077	C	G	c.23455G>C	p.Glu7819Gln
2_179441932_A_TTN	1	1	0	69	1	TTN	ENST00000589042	2	179441932	rs55980498	G	A	c.69130C>T	p.Pro23044Ser
2_179578203_G_TTN	1	1	0	69	1	TTN	ENST00000589042	2	179578203	.	C	G	c.26762-104G>C	.
2_179441134_T_TTN	1	1	0	69	1	TTN	ENST00000589042	2	179441134	rs1292885710	C	T	c.69725G>A	p.Gly23242Glu
2_179590631_G_TTN	1	1	0	69	1	TTN	ENST00000589042	2	179590631	rs768932465	T	G	c.20418A>C	p.Lys6806Asn
2_179479288_G_TTN	1	1	0	69	1	TTN	ENST00000589042	2	179479288	rs72677243	A	G	c.48953T>C	p.Ile16318Thr
2_179542674_T_TTN	1	1	0	69	1	TTN	ENST00000589042	2	179542674	rs72650048	C	T	c.33995-30G>A	.
2_179548982_G_TTN	1	1	0	69	1	TTN	ENST00000589042	2	179548982	.	GC	G	c.32722+74delG	.
2_179515890_A_TTN	1	1	0	69	1	TTN	ENST00000589042	2	179515890	rs75976915	G	A	c.39625+80C>T	.
2_179559683_T_TTN	1	1	0	69	1	TTN	ENST00000589042	2	179559683	rs756808591	TTC	T	c.31271-52_31271-51delGA	.
2_179578108_TACAAAACAAAACAAAACAAAACAAA_TTN	1	1	0	69	1	TTN	ENST00000589042	2	179578108	rs374810711	T	TACAAAACAAAACAAAACAAAACAAA	c.26762-34_26762-10dupTTTGTTTTGTTTTGTTTTGTTTTGT	.
2_179553956_G_TTN	1	1	0	69	1	TTN	ENST00000589042	2	179553956	rs185767460	A	G	c.32011+61T>C	.
2_179399576_G_TTN	1	1	0	69	1	TTN	ENST00000589042	2	179399576	rs55886356	C	G	c.101766G>C	p.Gln33922His
2_179584211_G_TTN	1	1	0	69	1	TTN	ENST00000589042	2	179584211	rs906621157	A	G	c.23939-33T>C	.
2_179650251_T_TTN	1	1	0	69	1	TTN	ENST00000589042	2	179650251	rs1214456949	G	T	c.2493+96C>A	.
2_179542062_CATATATATATAT_TTN	1	1	0	69	1	TTN	ENST00000589042	2	179542062	rs71393434	C	CATATATATATAT	c.34292-60_34292-49dupATATATATATAT	.
2_179542062_CATATATATAT_TTN	1	1	0	69	1	TTN	ENST00000589042	2	179542062	rs71393434	C	CATATATATAT	c.34292-58_34292-49dupATATATATAT	.
2_179613187_T_TTN	1	1	0	69	1	TTN	ENST00000360870	2	179613187	rs781363456	TC	T	c.13939delG	p.Glu4647fs
2_179438633_C_TTN	1	1	0	69	1	TTN	ENST00000589042	2	179438633	rs202098308	A	C	c.72226T>G	p.Leu24076Val
2_179648385_A_TTN	1	1	0	69	1	TTN	ENST00000589042	2	179648385	rs764975028	G	A	c.2841+62C>T	.
2_179453429_A_TTN	1	1	0	69	1	TTN	ENST00000589042	2	179453429	rs72646850	G	A	c.63023C>T	p.Thr21008Ile
2_179401570_C_TTN	1	1	0	69	1	TTN	ENST00000589042	2	179401570	rs72648281	T	C	c.100171+95A>G	.
2_179579621_T_TTN	1	1	0	69	1	TTN	ENST00000589042	2	179579621	rs72648988	C	T	c.26200+92G>A	.
2_179416834_A_TTN	1	1	0	69	1	TTN	ENST00000589042	2	179416834	rs200022152	G	A	c.90793C>T	p.Arg30265Trp
2_179645962_G_TTN	1	1	0	69	1	TTN	ENST00000589042	2	179645962	rs72647870	C	G	c.3409G>C	p.Gly1137Arg
2_179595440_G_TTN	1	1	0	69	1	TTN	ENST00000342175	2	179595440	.	A	G	c.13858+7369T>C	.
2_179504684_G_TTN	1	1	0	69	1	TTN	ENST00000589042	2	179504684	.	T	G	c.40786+91A>C	.
2_179511773_ATG_TTN	1	1	0	69	1	TTN	ENST00000589042	2	179511773	.	A	ATG	c.40222+17_40222+18insCA	.
2_179542207_A_TTN	1	1	0	69	1	TTN	ENST00000589042	2	179542207	rs537444029	T	A	c.34291+141A>T	.
2_179634372_A_TTN	1	1	0	69	1	TTN	ENST00000589042	2	179634372	.	ATG	A	c.8902+32_8902+33delCA	.
2_179594697_A_TTN	1	1	0	69	1	TTN	ENST00000589042	2	179594697	.	T	A	c.18308-25A>T	.
2_179417111_C_TTN	1	1	0	69	1	TTN	ENST00000589042	2	179417111	.	CAGTGGCA	C	c.90509_90515delTGCCACT	p.Leu30170fs
2_179518910_T_TTN	1	1	0	69	1	TTN	ENST00000589042	2	179518910	.	TTAG	T	c.38380+22_38380+24delCTA	.
2_179567426_C_TTN	1	1	0	69	1	TTN	ENST00000589042	2	179567426	rs187188768	T	C	c.30224-36A>G	.
2_179415623_C_TTN	1	1	0	69	1	TTN	ENST00000589042	2	179415623	rs544526186	CA	C	c.91564+70delT	.
2_179647870_C_TTN	1	1	0	69	1	TTN	ENST00000589042	2	179647870	rs554652824	T	C	c.2842-79A>G	.
2_179516471_T_TTN	1	1	0	69	1	TTN	ENST00000589042	2	179516471	rs774557269	C	T	c.39385G>A	p.Val13129Ile
2_179486277_T_TTN	1	1	0	69	1	TTN	ENST00000589042	2	179486277	rs760392307	C	T	c.45274G>A	p.Ala15092Thr
2_179666777_C_TTN	1	1	0	69	1	TTN	ENST00000589042	2	179666777	.	T	C	c.295+88A>G	.
2_179397619_A_TTN	1	1	0	69	1	TTN	ENST00000589042	2	179397619	rs190866742	G	A	c.103723C>T	p.Arg34575Cys
2_179498161_C_TTN	1	1	0	69	1	TTN	ENST00000589042	2	179498161	rs908530219	T	C	c.42925A>G	p.Lys14309Glu
2_179647631_G_TTN	1	1	0	69	1	TTN	ENST00000589042	2	179647631	rs148269839	A	G	c.3002T>C	p.Met1001Thr
2_179425090_T_TTN	1	1	0	69	1	TTN	ENST00000342992	2	179425090	rs375667028	C	T	c.78065G>A	p.Arg26022Gln
2_179517116_G_TTN	1	1	0	69	1	TTN	ENST00000589042	2	179517116	rs72650060	A	G	c.39128-42T>C	.
2_179481618_G_TTN	1	1	0	69	1	TTN	ENST00000589042	2	179481618	rs201388509	C	G	c.47998G>C	p.Asp16000His
2_179448972_G_TTN	1	1	0	69	1	TTN	ENST00000589042	2	179448972	rs375397069	A	G	c.65275+31T>C	.
2_179526404_AAT_TTN	1	1	0	69	1	TTN	ENST00000589042	2	179526404	rs1020588076	A	AAT	c.37285+80_37285+81dupAT	.
2_179459031_C_TTN	1	1	0	69	1	TTN	ENST00000589042	2	179459031	rs72646836	T	C	c.58150+40A>G	.
2_179587949_C_TTN	1	1	0	69	1	TTN	ENST00000589042	2	179587949	rs200954184	G	C	c.21785C>G	p.Thr7262Ser
2_179400130_A_TTN	1	1	0	69	1	TTN	ENST00000589042	2	179400130	rs56273463	G	A	c.101212C>T	p.Arg33738Cys
2_179582206_C_TTN	1	1	0	69	1	TTN	ENST00000589042	2	179582206	rs183287494	A	C	c.25351+44T>G	.
2_179597691_G_TTN	1	1	0	69	1	TTN	ENST00000589042	2	179597691	rs758704167	C	G	c.16212G>C	p.Arg5404Ser
6_123714646_T_TRDN	1	1	0	69	1	TRDN	ENST00000398178	6	123714646	rs541146817	TA	T	c.1105+122delT	.
6_123786172_G_TRDN	1	1	0	69	1	TRDN	ENST00000398178	6	123786172	rs1206440501	C	G	c.854-44G>C	.
6_123653127_G_TRDN	1	1	0	69	1	TRDN	ENST00000398178	6	123653127	rs367768556	A	G	c.1421-53T>C	.
6_123658883_C_TRDN	1	1	0	69	1	TRDN	ENST00000398178	6	123658883	rs567652569	T	C	c.1370-69A>G	.
6_123869769_TAAAA_TRDN	1	1	0	69	1	TRDN	ENST00000398178	6	123869769	.	TAAAAAA	TAAAA	c.233-18_233-17delTT	.
6_123703345_C_TRDN	1	1	0	69	1	TRDN	ENST00000398178	6	123703345	.	T	C	c.1136-53A>G	.
15_63353238_T_TPM1	1	1	0	69	1	TPM1	ENST00000358278	15	63353238	rs113512374	C	T	c.563+100C>T	.
15_63354938_A_TPM1	1	1	0	69	1	TPM1	ENST00000358278	15	63354938	rs746753372	C	A	c.772+94C>A	.
15_63349390_G_TPM1	1	1	0	69	1	TPM1	ENST00000358278	15	63349390	.	T	G	c.374+73T>G	.
15_63340993_C_TPM1	1	1	0	69	1	TPM1	ENST00000358278	15	63340993	rs571957126	A	C	c.240+4642A>C	.
15_63362252_G_TPM1	1	1	0	69	1	TPM1	ENST00000358278	15	63362252	.	A	G	c.773-1037A>G	.
15_63334989_A_TPM1	1	1	0	69	1	TPM1	ENST00000358278	15	63334989	.	C	A	c.-40C>A	.
19_55652176_AATC_TNNT1	1	1	0	69	1	TNNT1	ENST00000588981	19	55652176	rs200116583	A	AATC	c.387+74_387+75insGAT	.
19_55645337_T_TNNT1	1	1	0	69	1	TNNT1	ENST00000588981	19	55645337	rs74898598	C	T	c.751-42G>A	.
19_55652173_AATG_TNNT1	1	1	0	69	1	TNNT1	ENST00000588981	19	55652173	.	A	AATG	c.387+77_387+78insCAT	.
19_55657913_T_TNNT1	1	1	0	69	1	TNNT1	ENST00000588981	19	55657913	rs551631091	A	T	c.74-79T>A	.
19_55665689_G_TNNT1	1	1	0	69	1	TNNT1	ENST00000588981	19	55665689	rs2288529	C	G	c.-7164G>C	.
6_152476238_T_SYNE1	1	1	0	69	1	SYNE1	ENST00000367255	6	152476238	rs540040594	C	T	c.23979-61G>A	.
6_152651539_C_SYNE1	1	1	0	69	1	SYNE1	ENST00000367255	6	152651539	rs187910661	T	C	c.14281A>G	p.Arg4761Gly
6_152771967_G_SYNE1	1	1	0	69	1	SYNE1	ENST00000367255	6	152771967	rs141464488	A	G	c.3188T>C	p.Val1063Ala
6_152464786_A_SYNE1	1	1	0	69	1	SYNE1	ENST00000367255	6	152464786	rs148376885	G	A	c.25091C>T	p.Pro8364Leu
6_152671337_G_SYNE1	1	1	0	69	1	SYNE1	ENST00000367255	6	152671337	rs150913316	A	G	c.11867T>C	p.Leu3956Pro
6_152809724_T_SYNE1	1	1	0	69	1	SYNE1	ENST00000367255	6	152809724	rs559374852	C	T	c.940-86G>A	.
6_152558118_C_SYNE1	1	1	0	69	1	SYNE1	ENST00000367255	6	152558118	rs200957574	A	C	c.20068-35T>G	.
6_152740681_TAAA_SYNE1	1	1	0	69	1	SYNE1	ENST00000367255	6	152740681	rs34651734	T	TAAA	c.5421+20_5421+22dupTTT	.
6_152740681_TAAAA_SYNE1	1	1	0	69	1	SYNE1	ENST00000367255	6	152740681	rs34651734	T	TAAAA	c.5421+19_5421+22dupTTTT	.
6_152469433_C_SYNE1	1	1	0	69	1	SYNE1	ENST00000367255	6	152469433	rs141586001	G	C	c.24723C>G	p.His8241Gln
6_152527412_G_SYNE1	1	1	0	69	1	SYNE1	ENST00000367255	6	152527412	rs201497427	C	G	c.22910G>C	p.Ser7637Thr
6_152671723_G_SYNE1	1	1	0	69	1	SYNE1	ENST00000367255	6	152671723	rs201978632	C	G	c.11733+30G>C	.
6_152647280_T_SYNE1	1	1	0	69	1	SYNE1	ENST00000367255	6	152647280	rs141180730	C	T	c.15294-43G>A	.
6_152751367_C_SYNE1	1	1	0	69	1	SYNE1	ENST00000367255	6	152751367	rs370905828	A	C	c.4690-22T>G	.
6_152774686_A_SYNE1	1	1	0	69	1	SYNE1	ENST00000367255	6	152774686	rs547705798	AG	A	c.3027+34delC	.
6_152697692_C_SYNE1	1	1	0	69	1	SYNE1	ENST00000367255	6	152697692	rs117360770	G	C	c.9148C>G	p.Leu3050Val
6_152832851_C_SYNE1	1	1	0	69	1	SYNE1	ENST00000367255	6	152832851	rs191229374	T	C	c.310-613A>G	.
6_152599208_T_SYNE1	1	1	0	69	1	SYNE1	ENST00000367255	6	152599208	rs368633364	C	T	c.18573+16G>A	.
6_152639181_C_SYNE1	1	1	0	69	1	SYNE1	ENST00000367255	6	152639181	rs369341705	T	C	c.16572+35A>G	.
6_152653055_C_SYNE1	1	1	0	69	1	SYNE1	ENST00000367255	6	152653055	rs116134255	A	C	c.12795-30T>G	.
6_152772074_C_SYNE1	1	1	0	69	1	SYNE1	ENST00000367255	6	152772074	rs569640172	G	C	c.3187-106C>G	.
6_152557178_C_SYNE1	1	1	0	69	1	SYNE1	ENST00000367255	6	152557178	rs558035577	G	C	c.20396+64C>G	.
6_152686090_T_SYNE1	1	1	0	69	1	SYNE1	ENST00000367255	6	152686090	rs150170988	G	T	c.10037C>A	p.Ser3346Tyr
6_152644904_T_SYNE1	1	1	0	69	1	SYNE1	ENST00000367255	6	152644904	rs750850451	A	T	c.15658-32T>A	.
6_152673361_T_SYNE1	1	1	0	69	1	SYNE1	ENST00000367255	6	152673361	rs143519691	A	T	c.11381T>A	p.Met3794Lys
6_152730794_T_SYNE1	1	1	0	69	1	SYNE1	ENST00000367255	6	152730794	rs201747340	A	T	c.6281T>A	p.Leu2094Gln
6_152819779_C_SYNE1	1	1	0	69	1	SYNE1	ENST00000367255	6	152819779	rs1474467136	T	C	c.939+98A>G	.
6_152749301_C_SYNE1	1	1	0	69	1	SYNE1	ENST00000367255	6	152749301	rs150587471	A	C	c.4976+39T>G	.
6_152683431_T_SYNE1	1	1	0	69	1	SYNE1	ENST00000367255	6	152683431	.	C	T	c.10173G>A	p.Trp3391*
6_152456438_C_SYNE1	1	1	0	69	1	SYNE1	ENST00000367255	6	152456438	rs117389517	A	C	c.25660-71T>G	.
6_152685857_G_SYNE1	1	1	0	69	1	SYNE1	ENST00000367255	6	152685857	rs549662402	A	G	c.10145+125T>C	.
6_152545775_G_SYNE1	1	1	0	69	1	SYNE1	ENST00000367255	6	152545775	.	T	G	c.21376A>C	p.Lys7126Gln
6_152737573_T_SYNE1	1	1	0	69	1	SYNE1	ENST00000367255	6	152737573	rs149146258	C	T	c.5999G>A	p.Arg2000Lys
6_152631566_T_SYNE1	1	1	0	69	1	SYNE1	ENST00000367255	6	152631566	rs145899734	G	T	c.16984C>A	p.Arg5662Ser
6_152456333_G_SYNE1	1	1	0	69	1	SYNE1	ENST00000367255	6	152456333	.	A	G	c.25694T>C	p.Met8565Thr
6_152466836_G_SYNE1	1	1	0	69	1	SYNE1	ENST00000367255	6	152466836	rs886492655	T	G	c.24977-1936A>C	.
6_152746682_A_SYNE1	1	1	0	69	1	SYNE1	ENST00000367255	6	152746682	rs149758808	C	A	c.5101G>T	p.Ala1701Ser
6_152639142_A_SYNE1	1	1	0	69	1	SYNE1	ENST00000367255	6	152639142	rs548426997	AT	A	c.16572+73delA	.
6_152532591_C_SYNE1	1	1	0	69	1	SYNE1	ENST00000367255	6	152532591	rs776732857	T	C	c.22589+38A>G	.
6_152542201_G_SYNE1	1	1	0	69	1	SYNE1	ENST00000367255	6	152542201	rs369177487	C	G	c.21657-20G>C	.
6_152793410_C_SYNE1	1	1	0	69	1	SYNE1	ENST00000367255	6	152793410	rs577305737	T	C	c.1463+26A>G	.
3_38622557_A_SCN5A	1	1	0	69	1	SCN5A	ENST00000425664	3	38622557	rs755980331	G	A	c.3093C>T	p.Gly1031Gly
3_38664017_A_SCN5A	1	1	0	69	1	SCN5A	ENST00000425664	3	38664017	rs377444791	G	A	c.393-37C>T	.
3_38620786_T_SCN5A	1	1	0	69	1	SCN5A	ENST00000425664	3	38620786	rs1443273655	C	T	c.3390+39G>A	.
3_38616876_T_SCN5A	1	1	0	69	1	SCN5A	ENST00000425664	3	38616876	rs41261344	C	T	c.3578G>A	p.Arg1193Gln
3_38601982_G_SCN5A	1	1	0	69	1	SCN5A	ENST00000425664	3	38601982	.	A	G	c.3964-63T>C	.
3_38672007_T_SCN5A	1	1	0	69	1	SCN5A	ENST00000425664	3	38672007	rs45491294	C	T	c.274-87G>A	.
3_38595797_T_SCN5A	1	1	0	69	1	SCN5A	ENST00000425664	3	38595797	rs199473278	A	T	c.4732T>A	p.Phe1578Ile
3_38629154_T_SCN5A	1	1	0	69	1	SCN5A	ENST00000425664	3	38629154	.	C	T	c.2263-90G>A	.
3_38655290_A_SCN5A	1	1	0	69	1	SCN5A	ENST00000425664	3	38655290	rs41276525	G	A	c.703+176C>T	.
3_38627155_TGTGTGTGTGTGTGTGTGTGTGTGG_SCN5A	1	1	0	69	1	SCN5A	ENST00000425664	3	38627155	.	T	TGTGTGTGTGTGTGTGTGTGTGTGG	c.2787+26_2787+27insCCACACACACACACACACACACAC	.
3_38628851_AC_SCN5A	1	1	0	69	1	SCN5A	ENST00000425664	3	38628851	rs41311519	A	AC	c.2436+39dupG	.
3_38627153_GGTGTGTGTGTGTGTGTGTGT_SCN5A	1	1	0	69	1	SCN5A	ENST00000425664	3	38627153	rs144423561	G	GGTGTGTGTGTGTGTGTGTGT	c.2787+28_2787+29insACACACACACACACACACAC	.
3_38655514_A_SCN5A	1	1	0	69	1	SCN5A	ENST00000425664	3	38655514	rs577421914	G	A	c.655C>T	p.Arg219*
3_38655189_T_SCN5A	1	1	0	69	1	SCN5A	ENST00000425664	3	38655189	rs41314302	G	T	c.703+277C>A	.
1_55524365_TGTGTGA_PCSK9	1	1	0	69	1	PCSK9	ENST00000302118	1	55524365	.	T	TGTGTGA	c.1503+50_1503+51insAGTGTG	.
1_55524338_T_PCSK9	1	1	0	69	1	PCSK9	ENST00000302118	1	55524338	rs772331713	TCGTGTGTGTGTGTG	T	c.1503+19_1503+32delCGTGTGTGTGTGTG	.
10_69934980_T_MYPN	1	1	0	69	1	MYPN	ENST00000358913	10	69934980	rs935008752	C	T	c.2565-100C>T	.
10_69948821_T_MYPN	1	1	0	69	1	MYPN	ENST00000358913	10	69948821	rs149887823	C	T	c.2863C>T	p.Arg955Trp
10_69961805_A_MYPN	1	1	0	69	1	MYPN	ENST00000358913	10	69961805	rs71541553	G	A	c.3659+54G>A	.
10_69959298_G_MYPN	1	0	1	69	2	MYPN	ENST00000358913	10	69959298	.	GCAGAATTCTTTTAGTCTGGAGCTCTCTGTAGTAGGTAAGGTTTGCTGCTGGGACCCCTAAACACAACTTCCTCCAAAGTCATTACCCAAAGAGGCAGAGCCTCTGC	G	c.3468_3493+80del	p.Phe1157fs
10_69908308_A_MYPN	1	1	0	69	1	MYPN	ENST00000358913	10	69908308	rs145083408	G	A	c.1245+84G>A	.
10_69905283_A_MYPN	1	1	0	69	1	MYPN	ENST00000358913	10	69905283	rs147596628	G	A	c.1130G>A	p.Arg377Gln
10_69905126_A_MYPN	1	1	0	69	1	MYPN	ENST00000358913	10	69905126	rs545515954	G	A	c.1079-106G>A	.
10_69896427_G_MYPN	1	1	0	69	1	MYPN	ENST00000358913	10	69896427	rs768293297	A	G	c.903-6270A>G	.
16_15813007_A_MYH11	1	1	0	69	1	MYH11	ENST00000396324	16	15813007	rs72772021	G	A	c.5192+70C>T	.
16_15847435_C_MYH11	1	1	0	69	1	MYH11	ENST00000396324	16	15847435	.	A	C	c.1771-70T>G	.
16_15878603_G_MYH11	1	1	0	69	1	MYH11	ENST00000396324	16	15878603	rs765565119	A	G	c.634-28T>C	.
16_15812144_A_MYH11	1	1	0	69	1	MYH11	ENST00000396324	16	15812144	rs1415554673	G	A	c.5316+28C>T	.
16_15810961_G_MYH11	1	1	0	69	1	MYH11	ENST00000396324	16	15810961	rs779050872	C	G	c.5525+36G>C	.
16_15817971_A_MYH11	1	1	0	69	1	MYH11	ENST00000396324	16	15817971	rs201124471	C	A	c.4386+47G>T	.
16_15813406_T_MYH11	1	1	0	69	1	MYH11	ENST00000396324	16	15813406	rs376093154	C	T	c.5103+36G>A	.
12_40717058_C_LRRK2	1	1	0	69	1	LRRK2	ENST00000298910	12	40717058	rs35602796	T	C	c.5606T>C	p.Met1869Thr
12_40689204_A_LRRK2	1	1	0	69	1	LRRK2	ENST00000298910	12	40689204	rs532695102	ATTGT	A	c.2879-14_2879-11delGTTT	.
12_40634429_C_LRRK2	1	1	0	69	1	LRRK2	ENST00000298910	12	40634429	rs775773665	A	C	c.706+10A>C	.
12_40677650_G_LRRK2	1	1	0	69	1	LRRK2	ENST00000298910	12	40677650	rs41286478	A	G	c.2242-27A>G	.
12_40699521_G_LRRK2	1	1	0	69	1	LRRK2	ENST00000298910	12	40699521	rs140522254	C	G	c.3778-66C>G	.
12_40745469_A_LRRK2	1	1	0	69	1	LRRK2	ENST00000298910	12	40745469	rs34869625	C	A	c.6510C>A	p.Gly2170Gly
12_40692992_T_LRRK2	1	1	0	69	1	LRRK2	ENST00000298910	12	40692992	rs142989436	C	T	c.3429C>T	p.Ser1143Ser
12_40689177_A_LRRK2	1	1	0	69	1	LRRK2	ENST00000298910	12	40689177	rs879773827	G	A	c.2879-52G>A	.
12_40753055_T_LRRK2	1	1	0	69	1	LRRK2	ENST00000298910	12	40753055	rs200515208	G	T	c.6844-7G>T	.
12_40757195_T_LRRK2	1	0	1	69	2	LRRK2	ENST00000298910	12	40757195	.	TC	T	c.7029-8delC	.
12_40703101_TGC_LRRK2	1	1	0	69	1	LRRK2	ENST00000298910	12	40703101	.	T	TGC	c.4317+67_4317+68insCG	.
12_40704574_A_LRRK2	1	1	0	69	1	LRRK2	ENST00000298910	12	40704574	rs11175974	G	A	c.4536+123G>A	.
12_40703101_TGTGA_LRRK2	1	1	0	69	1	LRRK2	ENST00000298910	12	40703101	.	T	TGTGA	c.4317+69_4317+70insAGTG	.
12_40745381_T_LRRK2	1	1	0	69	1	LRRK2	ENST00000298910	12	40745381	rs111691891	C	T	c.6422C>T	p.Thr2141Met
12_40716338_A_LRRK2	1	1	0	69	1	LRRK2	ENST00000298910	12	40716338	rs41286458	G	A	c.5509+26G>A	.
12_40619496_A_LRRK2	1	1	0	69	1	LRRK2	ENST00000298910	12	40619496	rs367949688	G	A	c.237+54G>A	.
12_40703099_TGC_LRRK2	1	1	0	69	1	LRRK2	ENST00000298910	12	40703099	.	T	TGC	c.4317+65_4317+66insCG	.
12_40645075_A_LRRK2	1	1	0	69	1	LRRK2	ENST00000298910	12	40645075	rs78501232	G	A	c.1000G>A	p.Glu334Lys
12_40657529_A_LRRK2	1	1	0	69	1	LRRK2	ENST00000298910	12	40657529	.	G	A	c.1544-62G>A	.
12_40668834_T_LRRK2	1	1	0	69	1	LRRK2	ENST00000298910	12	40668834	rs72546317	C	T	c.1941+39C>T	.
12_40703087_CGTGTGT_LRRK2	1	1	0	69	1	LRRK2	ENST00000298910	12	40703087	rs10650388	C	CGTGTGT	c.4317+65_4317+70dupGTGTGT	.
12_40717188_G_LRRK2	1	1	0	69	1	LRRK2	ENST00000298910	12	40717188	rs749849995	A	G	c.5656+80A>G	.
8_19819586_C_LPL	1	0	1	69	2	LPL	ENST00000311322	8	19819586	rs374238349	T	C	c.1323-40T>C	.
1_66083694_A_LEPR	1	1	0	69	1	LEPR	ENST00000349533	1	66083694	rs150936702	G	A	c.2260G>A	p.Val754Met
1_66088716_T_LEPR	1	1	0	69	1	LEPR	ENST00000349533	1	66088716	rs80343559	C	T	c.2673+52C>T	.
1_66083562_G_LEPR	1	1	0	69	1	LEPR	ENST00000349533	1	66083562	.	T	G	c.2213-85T>G	.
1_66096101_A_LEPR	1	1	0	69	1	LEPR	ENST00000349533	1	66096101	.	AAAAAG	A	c.2674-5769_2674-5765delAGAAA	.
1_66096102_A_LEPR	1	1	0	69	1	LEPR	ENST00000349533	1	66096102	rs768353519	AAAAG	A	c.2674-5764_2674-5761delGAAA	.
1_66083906_G_LEPR	1	1	0	69	1	LEPR	ENST00000349533	1	66083906	rs70937100	C	G	c.2395+77C>G	.
1_66096106_GAA_LEPR	1	1	0	69	1	LEPR	ENST00000349533	1	66096106	.	G	GAA	c.2674-5766_2674-5765dupAA	.
1_25880379_A_LDLRAP1	1	1	0	69	1	LDLRAP1	ENST00000374338	1	25880379	rs114779017	G	A	c.89-34G>A	.
1_25890351_T_LDLRAP1	1	1	0	69	1	LDLRAP1	ENST00000374338	1	25890351	rs963649321	C	T	c.747+69C>T	.
1_25881403_A_LDLRAP1	1	1	0	69	1	LDLRAP1	ENST00000374338	1	25881403	rs139877665	G	A	c.284G>A	p.Arg95Gln
19_11218171_A_LDLR	1	1	0	69	1	LDLR	ENST00000455727	19	11218171	CM022812	T	A	c.417T>A	p.Asp139Glu
19_11215800_T_LDLR	1	1	0	69	1	LDLR	ENST00000455727	19	11215800	rs1414130803	C	T	c.314-2268C>T	.
19_11230659_A_LDLR	1	0	1	69	2	LDLR	ENST00000455727	19	11230659	rs918880720	AAAC	A	c.1342-106_1342-104delCAA	.
19_11200282_A_LDLR	1	1	0	69	1	LDLR	ENST00000455727	19	11200282	rs147509697	G	A	c.58G>A	p.Gly20Arg
11_17408380_G_KCNJ11	1	1	0	69	1	KCNJ11	ENST00000339994	11	17408380	.	C	G	c.*86G>C	.
7_150654525_A_KCNH2	1	1	0	69	1	KCNH2	ENST00000262186	7	150654525	rs199473505	G	A	c.982C>T	p.Arg328Cys
7_150649400_CTCTCTT_KCNH2	1	1	0	69	1	KCNH2	ENST00000262186	7	150649400	rs1344734195	C	CTCTCTT	c.1557+112_1557+113insAAGAGA	.
7_150655537_A_KCNH2	1	1	0	69	1	KCNH2	ENST00000262186	7	150655537	rs36210422	G	A	c.526C>T	p.Arg176Trp
17_39912263_CCT_JUP	1	1	0	69	1	JUP	ENST00000393931	17	39912263	.	C	CCT	c.2087-117_2087-116insAG	.
17_39914562_TGG_JUP	1	1	0	69	1	JUP	ENST00000393931	17	39914562	.	T	TGG	c.1773+87_1773+88dupCC	.
12_121432209_GT_HNF1A	1	1	0	69	1	HNF1A	ENST00000541395	12	121432209	rs1248594692	G	GT	c.955+2dupT	.
12_121432116_GC_HNF1A	1	1	0	69	1	HNF1A	ENST00000541395	12	121432116	rs766191969	G	GC	c.863_864insC	p.Pro289fs
12_121434647_T_HNF1A	1	1	0	69	1	HNF1A	ENST00000541395	12	121434647	rs113111047	A	T	c.1309+102A>T	.
12_121432115_T_HNF1A	1	1	0	69	1	HNF1A	ENST00000541395	12	121432115	rs539507291	G	T	c.862G>T	p.Gly288Trp
12_121434645_ATTCATTCG_HNF1A	1	0	1	69	2	HNF1A	ENST00000541395	12	121434645	rs1356325914	A	ATTCATTCG	c.1309+101_1309+102insTCATTCGT	.
9_3898723_T_GLIS3	1	1	0	69	1	GLIS3	ENST00000381971	9	3898723	rs149840771	C	T	c.2096G>A	p.Arg699His
9_4118361_C_GLIS3	1	1	0	69	1	GLIS3	ENST00000381971	9	4118361	rs200263979	G	C	c.1117C>G	p.Leu373Val
9_4118634_C_GLIS3	1	1	0	69	1	GLIS3	ENST00000381971	9	4118634	rs143051164	G	C	c.844C>G	p.Pro282Ala
9_3879414_C_GLIS3	1	1	0	69	1	GLIS3	ENST00000381971	9	3879414	rs779433100	CAG	C	c.2297+11_2297+12delCT	.
9_4125908_G_GLIS3	1	1	0	69	1	GLIS3	ENST00000381971	9	4125908	rs202165554	A	G	c.422T>C	p.Ile141Thr
9_4117933_G_GLIS3	1	1	0	69	1	GLIS3	ENST00000381971	9	4117933	rs72687988	C	G	c.1545G>C	p.Glu515Asp
9_3937254_CA_GLIS3	1	1	0	69	1	GLIS3	ENST00000381971	9	3937254	.	C	CA	c.1711-66_1711-65insT	.
9_3828479_A_GLIS3	1	1	0	69	1	GLIS3	ENST00000381971	9	3828479	rs1311986311	G	A	c.2657-71C>T	.
9_4286344_C_GLIS3	1	1	0	69	1	GLIS3	ENST00000381971	9	4286344	rs113754532	T	C	c.82A>G	p.Ile28Val
5_42718719_A_GHR	1	1	0	69	1	GHR	ENST00000357703	5	42718719	rs200102164	T	A	c.1044T>A	p.His348Gln
5_42718307_CTA_GHR	1	1	0	69	1	GHR	ENST00000357703	5	42718307	rs1345326554	C	CTA	c.879+92_879+93dupAT	.
5_42700021_T_GHR	1	1	0	69	1	GHR	ENST00000357703	5	42700021	rs121909362	C	T	c.469C>T	p.Arg157Cys
5_42718347_A_GHR	1	1	0	69	1	GHR	ENST00000357703	5	42718347	rs2972782	G	A	c.879+124G>A	.
7_140477939_T_BRAF	1	1	0	69	1	BRAF	ENST00000288602	7	140477939	rs141109782	C	T	c.1433-64G>A	.
7_140507916_T_BRAF	1	1	0	69	1	BRAF	ENST00000288602	7	140507916	.	A	T	c.609-54T>A	.
7_140454086_T_BRAF	1	1	0	69	1	BRAF	ENST00000288602	7	140454086	rs374085430	C	T	c.1695-53G>A	.
2_21228653_G_APOB	1	1	0	69	1	APOB	ENST00000233242	2	21228653	rs370096275	A	G	c.11087T>C	p.Ile3696Thr
2_21239623_G_APOB	1	1	0	69	1	APOB	ENST00000233242	2	21239623	rs13306202	A	G	c.3122-102T>C	.
2_21229857_G_APOB	1	1	0	69	1	APOB	ENST00000233242	2	21229857	rs186299244	A	G	c.9883T>C	p.Tyr3295His
2_21232125_T_APOB	1	1	0	69	1	APOB	ENST00000233242	2	21232125	rs148170480	C	T	c.7615G>A	p.Val2539Ile
2_21246326_A_APOB	1	1	0	69	1	APOB	ENST00000233242	2	21246326	rs551943075	AT	A	c.2604+70delA	.
2_21256370_T_APOB	1	1	0	69	1	APOB	ENST00000233242	2	21256370	rs141888564	C	T	c.925G>A	p.Ala309Thr
2_21232455_T_APOB	1	1	0	69	1	APOB	ENST00000233242	2	21232455	rs72653092	A	T	c.7285T>A	p.Ser2429Thr
2_21238323_A_APOB	1	1	0	69	1	APOB	ENST00000233242	2	21238323	rs72653077	G	A	c.3427C>T	p.Pro1143Ser
2_21231278_A_APOB	1	1	0	69	1	APOB	ENST00000233242	2	21231278	rs72653095	G	A	c.8462C>T	p.Pro2821Leu
2_21238143_A_APOB	1	1	0	69	1	APOB	ENST00000233242	2	21238143	rs200768300	G	A	c.3509-11C>T	.
2_21252365_GAGGA_APOB	1	1	0	69	1	APOB	ENST00000233242	2	21252365	rs528283675	GAGGAAGGA	GAGGA	c.1617+138_1617+141delTCCT	.
2_21235565_T_APOB	1	1	0	69	1	APOB	ENST00000233242	2	21235565	rs12713771	C	T	c.4217-42G>A	.
2_21245889_A_APOB	1	1	0	69	1	APOB	ENST00000233242	2	21245889	rs12714097	G	A	c.2630C>T	p.Pro877Leu
2_21234674_T_APOB	1	1	0	69	1	APOB	ENST00000233242	2	21234674	rs151009667	C	T	c.5066G>A	p.Arg1689His
10_92675227_A_ANKRD1	1	1	0	69	1	ANKRD1	ENST00000371697	10	92675227	rs562596354	G	A	c.849+73C>T	.
10_92680863_A_ANKRD1	1	1	0	69	1	ANKRD1	ENST00000371697	10	92680863	rs369861544	G	A	c.-79C>T	.
10_92680782_G_ANKRD1	1	1	0	69	1	ANKRD1	ENST00000371697	10	92680782	rs188706671	C	G	c.3G>C	p.Met1?
11_17449969_A_ABCC8	1	1	0	69	1	ABCC8	ENST00000302539	11	17449969	rs117189973	G	A	c.1924-17C>T	.
11_17435042_A_ABCC8	1	1	0	69	1	ABCC8	ENST00000302539	11	17435042	rs201484528	C	A	c.2394-17G>T	.
11_17498163_G_ABCC8	1	1	0	69	1	ABCC8	ENST00000302539	11	17498163	rs773823246	T	G	c.148+13A>C	.
11_17424395_A_ABCC8	1	1	0	69	1	ABCC8	ENST00000302539	11	17424395	rs4757513	G	A	c.3561-95C>T	.
11_17434838_G_ABCC8	1	1	0	69	1	ABCC8	ENST00000302539	11	17434838	rs544411024	A	G	c.2478+103T>C	.
11_17418602_T_ABCC8	1	1	0	69	1	ABCC8	ENST00000302539	11	17418602	rs151344623	C	T	c.3992-9G>A	.
11_17482272_T_ABCC8	1	1	0	69	1	ABCC8	ENST00000302539	11	17482272	rs146679656	C	T	c.823-49G>A	.
11_17434221_A_ABCC8	1	1	0	69	1	ABCC8	ENST00000302539	11	17434221	rs1381056397	C	A	c.2551G>T	p.Val851Phe
11_17498395_T_ABCC8	1	1	0	69	1	ABCC8	ENST00000302539	11	17498395	rs541244107	C	T	c.-72G>A	.
11_17429069_A_ABCC8	1	1	0	69	1	ABCC8	ENST00000302539	11	17429069	.	G	A	c.2824-69C>T	.

## Sheet: data_2
id	PCSK9_NM_174936.3:c.658-36G>A	APOB_NM_000384.3:c.12382G>A	SYNE1_NM_182961.4:c.20396+22A>G	LDLR_NM_001195800.2:c.667G>A	age	BMI	smoking	MI	CVD	female
study_1	0/0	0/0	0/0	0/0	31	26.9531	1	1	3	1
study_2	0/0	0/0	0/0	0/0	45	26.37	1	1	2	0
study_3	0/0	0/1	0/0	0/0	40	34.01	1	1	2	0
study_4	0/0	0/0	0/0	0/0	43	31.35	0	1	2	0
study_5	0/0	0/0	0/0	0/0	42	33.2671	1	1	1	1
study_6	0/1	0/0	0/0	0/0	40	33.31	1	1	1	0
study_7	./.	0/0	0/0	0/0	49	28.12	1	1	2	1
study_8	0/0	0/0	0/0	./.	47	21.6	1	1	1	0
study_9	0/0	0/1	0/0	0/1	49	23	1	1	1	0
study_10	0/0	0/0	0/1	0/0	49	29	1	1	1	0
study_11	0/0	0/0	0/0	0/0	48	24.2424	1	1	3	1
study_12	0/0	0/0	0/1	0/0	45	23.7022	1	1	1	0
study_13	0/0	0/0	0/0	0/0	37	27.36	1	1	1	0
study_14	0/0	0/0	0/0	0/0	49	27.3797	1	1	2	1
study_15	0/1	0/0	0/0	0/0	41	28.2335	1	1	1	0
study_16	0/0	0/0	0/0	0/0	48	35.693	1	1	3	0
study_17	0/0	0/0	0/0	0/0	46	24.5	1	1	1	0
study_18	0/0	0/0	0/0	0/0	47	24.2215	1	1	1	0
study_19	0/0	0/0	0/0	0/1	37	30.3	1	1	1	0
study_20	0/0	0/0	0/0	0/1	26	23.89	1	1	1	0
study_21	0/0	0/0	0/0	0/0	45	25.7	0	1	1	1
study_22	0/0	0/1	0/0	0/0	49	29	1	1	3	0
study_23	0/0	0/0	0/0	0/0	43	31.6406	1	1	2	1
study_24	0/0	0/0	0/0	0/0	39	36.2308	1	1	2	0
study_25	./.	0/0	0/0	0/0	45	32.0988	1	1	1	0
study_26	0/0	0/0	0/0	0/0	49	24.0346	0	1	3	1
study_27	0/0	0/0	0/0	0/0	49	24.9135	1	1	1	1
study_28	0/0	0/0	0/0	0/0	49	23.1481	1	1	3	0
study_29	0/0	0/0	0/0	0/0	39	42.1875	1	1	3	1
study_30	0/0	0/0	0/0	0/0	39	24.1672	1	1	2	1
study_31	0/1	0/0	0/0	0/0	37	30.7934	1	1	1	0
study_32	0/0	0/0	0/0	0/0	32	30.5556	1	1	1	1
study_33	0/0	0/0	0/0	0/0	39	29.2633	1	1	2	0
study_34	0/0	0/0	0/0	./.	33	33.4438	1	1	3	0
study_35	0/0	0/0	0/0	0/0	38	33.1398	1	1	1	0
study_36	0/0	0/0	0/0	0/0	49	29.321	1	1	1	0
study_37	0/0	0/0	0/0	0/0	46	36.2275	1	1	3	0
study_38	0/0	0/0	0/0	0/0	35	26.4721	1	1	2	0
study_39	0/0	0/0	0/0	0/0	44	30.4218	1	1	2	0
study_40	0/0	0/0	0/0	0/0	39	29.2184	1	1	3	0
study_41	0/0	0/1	0/0	0/0	46	33.0247	0	1	2	0
study_42	0/0	0/0	0/0	0/1	47	30.3673	1	1	3	0
study_43	0/0	0/0	0/0	0/1	47	27.0842	1	1	3	0
study_44	0/0	0/0	0/1	0/0	37	25.0593	1	1	1	0
study_45	0/0	0/0	0/0	0/0	47	30.4053	1	1	3	0
study_46	0/0	0/0	0/0	0/0	48	30.8185	1	1	3	1
study_47	0/0	0/0	0/0	0/0	48	34.4148	1	1	1	0
study_48	0/0	0/0	0/0	0/0	47	22.694	1	1	3	0
study_49	0/0	0/0	0/0	0/1	42	27.7778	1	1	1	0
study_50	0/0	0/0	0/0	0/0	49	21.4533	1	1	1	0
study_51	0/0	0/0	0/0	0/0	44	31.1791	1	1	1	0
study_52	0/0	0/0	0/0	0/0	43	29.4118	0	1	1	0
study_53	0/0	0/0	0/0	0/0	37	28.4055	1	1	3	0
study_54	0/0	0/0	0/0	0/0	40	27.3588	1	1	1	0
study_55	0/0	0/0	0/1	0/0	41	28.0763	1	1	1	0
study_56	0/0	0/0	0/0	0/0	43	30.6793	1	1	3	0
study_57	0/1	0/0	0/0	0/0	42	33.1398	1	1	2	0
study_58	0/0	0/0	0/0	0/1	35	25.5922	1	1	1	0
study_59	0/1	0/0	0/0	0/0	40	30.4687	1	1	1	1
study_60	./.	0/0	0/0	0/0	43	34.3679	1	1	1	1
study_61	0/0	0/0	0/1	0/0	45	20.0288	1	1	1	1
study_62	0/0	0/0	0/0	0/0	49	24.1206	1	1	1	1
study_63	0/0	0/0	0/0	0/0	48	27.0169	1	1	2	0
study_64	0/0	0/0	0/0	0/0	42	32.2831	1	1	3	0
study_65	0/0	0/0	0/0	0/0	46	30.7164	0	1	3	0
study_66	0/0	0/0	0/0	0/0	36	30.0947	1	1	2	0
study_67	0/0	0/0	0/0	0/0	46	21.7993	1	1	1	0
study_68	0/0	0/1	0/0	0/0	47	24.2215	0	1	3	0
study_69	0/0	0/0	0/0	0/0	45	33.0295	1	1	2	0
study_70	./.	0/0	0/1	0/0	47	33.8021	1	1	2	0
control_1	0/0	0/0	0/0	0/0	23	21.5	1	0	0	0
control_2	0/1	0/0	0/0	0/0	58	29	0	0	0	0
control_3	0/0	0/0	0/0	0/0	40	22.9	0	0	0	1
control_4	0/1	0/0	0/0	0/0	43	23.7	0	0	0	0
control_5	0/1	0/0	0/0	0/0	56	27.8	1	0	0	0
control_6	0/0	0/0	0/0	0/1	50	21.6	0	0	0	1
control_7	0/0	0/0	0/1	0/0	40	24	0	0	0	0
control_8	0/1	0/0	0/0	0/0	33	23.9	0	0	0	0
control_9	0/0	0/0	0/0	0/0	48	31.6	1	0	0	1
control_10	0/0	0/0	0/0	0/0	45	19.4	0	0	0	1
control_11	0/0	0/0	0/0	0/0	38	23.4	0	0	0	0
control_12	0/1	0/0	0/0	0/0	29	19.8	0	0	0	0
control_13	0/0	0/0	0/0	0/0	43	21.1	0	0	0	1
control_14	0/0	0/0	0/0	0/1	37	39.9	0	0	0	0
control_15	0/0	0/0	0/0	0/0	52	23.4	0	0	0	0
control_16	0/0	0/0	0/0	0/0	48	26.3	0	0	0	0
control_17	0/0	0/0	0/0	0/0	51	25.3	1	0	0	0
control_18	0/0	0/0	0/0	0/0	43	30.5	0	0	0	1
control_19	0/0	0/0	0/0	0/0	27	29.1	0	0	0	0
control_20	0/0	0/0	0/0	0/0	41	25.2	1	0	0	0
control_21	0/0	0/0	0/0	0/1	45	27.8	1	0	0	0
control_22	0/0	0/0	0/0	0/0	43	18.5	0	0	0	1
control_23	0/0	0/0	0/0	0/0	23	25.9	0	0	0	0
control_24	0/1	0/0	0/0	0/0	35	29.8	0	0	0	0
control_25	0/0	0/0	0/0	0/0	42	24.1	0	0	0	0
control_26	0/0	0/0	0/0	0/0	50	22.9	0	0	0	1
control_27	./.	0/0	0/0	0/0	39	29.7	0	0	0	1
control_28	0/0	0/0	0/0	0/0	40	24.7	0	0	0	1
control_29	0/0	0/0	0/0	0/0	52	20.1	0	0	0	1
control_30	0/0	0/0	0/0	0/0	33	25.9	1	0	0	0
control_31	0/0	0/0	0/0	0/0	33	21.4	0	0	0	0
control_32	0/0	0/0	0/0	0/1	40	26.1	0	0	0	0
control_33	0/0	0/0	0/0	0/0	48	29	0	0	0	0
control_34	0/0	0/0	0/0	0/0	34	29.4	0	0	0	0
control_35	./.	0/0	0/0	0/0	43	28.4	0	0	0	1
control_36	0/0	0/0	0/0	0/0	29	26.6	0	0	0	0
control_37	0/0	0/0	0/0	0/0	59	24.6	0	0	0	0
control_38	0/0	0/0	0/0	0/0	53	21.2	1	0	0	1
control_39	0/0	0/0	0/0	0/0	57	22.9	1	0	0	0
control_40	0/0	0/0	0/0	0/0	45	31	0	0	0	0
control_41	0/0	0/0	0/0	0/0	45	20.4	0	0	0	1
control_42	0/0	0/0	0/0	0/0	62	32.6	1	0	0	0
control_43	0/0	0/0	0/0	0/0	40	19.6	0	0	0	0
control_44	./.	0/0	0/0	0/0	30	22.7	1	0	0	0
control_45	0/0	0/0	0/1	0/0	30	22.9	0	0	0	0
control_46	./.	0/0	0/0	0/1	46	27.2	1	0	0	0
control_47	0/0	0/0	0/0	0/0	30	28.1	0	0	0	0
control_48	0/0	0/0	0/0	0/0	43	27.2	0	0	0	0
control_49	0/0	0/0	0/0	0/0	69	21.2	1	0	0	1
control_50	0/0	0/0	0/0	0/0	40	23.5	0	0	0	0
control_51	0/0	0/0	0/0	0/0	37	20.9	0	0	0	0
control_52	0/1	0/0	0/0	0/0	38	28.7	0	0	0	0
control_53	./.	0/0	0/0	0/0	48	25.3	1	0	0	1
control_54	0/0	0/0	0/0	0/0	35	28.1	1	0	0	0
control_55	./.	0/0	0/0	0/0	57	30.1	0	0	0	0
control_56	0/0	0/0	0/0	0/0	31	23.1	1	0	0	0
control_57	0/0	0/0	0/0	0/0	63	26.2	1	0	0	1
control_58	./.	0/0	0/0	0/0	54	36.8	0	0	0	0
control_59	./.	0/0	0/0	0/0	42	25.1	0	0	0	0
control_60	0/0	0/0	0/0	0/0	59	33.2	0	0	0	0
control_61	0/0	0/0	0/0	0/0	21	22.9	0	0	0	0
control_62	0/0	0/0	0/0	0/0	61	28.1	0	0	0	0
control_63	0/0	0/0	0/0	0/0	24	23.6	0	0	0	0
control_64	0/0	0/0	0/0	0/0	30	21.7	1	0	0	0
control_65	./.	0/0	0/0	0/0	45	26	0	0	0	0
control_66	0/1	0/0	0/0	0/0	42	23	0	0	0	1
control_67	0/0	0/0	0/0	0/0	47	24.2	1	0	0	1
control_68	0/0	0/0	0/0	0/0	22	20.3	1	0	0	0
control_69	0/0	0/0	0/0	0/0	63	34.8	1	0	0	1
control_70	0/0	0/0	0/0	0/0	47	30.8	0	0	0	1
control_71	0/0	0/0	0/0	0/0	40	26.5	0	0	0	0
control_72	0/1	0/0	0/0	0/0	36	21.9	0	0	0	0
control_73	0/0	0/0	0/0	0/0	45	30.1	0	0	0	0
control_74	0/0	0/1	0/0	0/0	36	30.4	1	0	0	0
control_75	0/0	0/0	0/0	0/0	77	25.5	1	0	0	1
control_76	0/0	0/0	0/0	0/0	35	25.1	0	0	0	0
control_77	0/0	0/0	0/0	0/0	43	37.3	0	0	0	0
control_78	0/0	0/0	0/0	0/0	18	19.3	0	0	0	0
control_79	./.	0/0	0/0	0/0	42	21.9	0	0	0	1
control_80	./.	0/0	0/0	0/0	36	28.1	1	0	0	0
control_81	./.	0/0	0/0	0/0	45	20.8	1	0	0	1
control_82	./.	0/0	0/0	0/0	45	21.1	1	0	0	1
control_83	0/0	0/0	0/0	0/0	37	22.4	0	0	0	0
control_84	0/0	0/0	0/0	0/0	43	23.5	1	0	0	1
control_85	./.	0/0	0/0	0/0	23	23.4	0	0	0	0
control_86	./.	0/0	0/0	0/0	34	25.6	1	0	0	0
control_87	0/0	0/0	0/0	0/0	34	25.6	0	0	0	0
control_88	./.	0/0	0/0	0/0	34	23.9	0	0	0	0
control_89	0/0	0/0	0/0	0/0	33	24.2	0	0	0	0
control_90	./.	0/0	0/0	0/0	41	24.5	1	0	0	0
control_91	./.	0/0	0/0	0/0	28	25.6	1	0	0	0
control_92	./.	0/0	0/0	0/0	22	25.3	0	0	0	0
control_93	./.	0/0	0/0	0/0	63	27.6	1	0	0	1
control_94	./.	0/0	0/0	0/0	52	23.9	0	0	0	0
control_95	0/0	0/0	0/0	0/0	37	24.1	0	0	0	0
control_96	./.	0/1	0/0	0/0	37	34.7	0	0	0	0
control_97	0/0	0/0	0/0	./.	56	25.2	0	0	0	0
control_98	0/0	0/0	0/0	0/0	38	26.6	0	0	0	0
control_99	0/1	0/0	0/0	0/0	26	26	0	0	0	0
control_100	0/0	0/0	0/0	0/0	35	26.6	0	0	0	0
control_101	0/0	0/0	0/0	0/0	35	24.4	0	0	0	0
control_102	./.	0/0	0/0	0/0	43	26.4	0	0	0	1
control_103	0/0	0/0	0/0	0/0	28	24.2	0	0	0	0
control_104	./.	0/0	0/0	0/0	44	22.1	0	0	0	0
control_105	./.	0/0	0/0	0/0	62	27.5	0	0	0	0
control_106	0/0	0/0	0/0	0/0	41	23.3	1	0	0	0
control_107	./.	0/0	0/0	0/0	49	22.7	0	0	0	1
control_108	0/0	0/0	0/0	0/0	42	30.7	0	0	0	0
control_109	./.	0/0	0/0	0/1	25	22.8	0	0	0	0
control_110	0/0	0/0	0/0	0/0	43	27.7	1	0	0	0
control_111	./.	0/0	0/0	0/0	42	21.3	0	0	0	1
control_112	./.	0/0	0/0	0/0	62	36.4	1	0	0	0
control_113	0/0	0/0	0/0	0/0	43	28.1	1	0	0	0
control_114	0/0	0/0	0/0	0/0	43	22.6	0	0	0	0
control_115	0/0	0/0	0/0	0/0	33	23.4	0	0	0	0
control_116	0/0	0/0	0/0	0/0	63	28.3	1	0	0	1
control_117	0/0	0/0	0/0	0/0	33	24.3	0	0	0	0
control_118	0/0	0/0	0/0	0/0	59	28.1	0	0	0	0
control_119	./.	0/0	0/0	0/0	48	23.1	0	0	0	1
control_120	0/0	0/0	0/0	0/0	48	23	0	0	0	1
control_121	0/0	0/0	0/0	0/0	42	23	0	0	0	0
control_122	0/0	0/0	0/0	0/1	50	32.8	0	0	0	0
control_123	0/0	0/0	0/0	0/0	34	27.2	0	0	0	0
control_124	0/0	0/0	0/0	0/1	49	22.9	0	0	0	1
control_125	0/0	0/0	0/0	0/0	47	22.1	0	0	0	1
control_126	0/0	0/0	0/0	0/0	53	26.5	1	0	0	0
control_127	./.	0/0	0/0	0/0	44	31	0	0	0	0
control_128	0/0	0/0	0/0	0/0	50	24.8	0	0	0	1
control_129	0/0	0/0	0/0	0/0	45	18.2	0	0	0	1
control_130	0/0	0/0	0/0	0/0	58	27.5	1	0	0	0
control_131	0/0	0/0	0/0	0/0	51	29.8	1	0	0	1
control_132	0/0	0/0	0/0	0/0	35	20.4	0	0	0	0
control_133	0/0	0/0	0/0	0/0	45	29	0	0	0	1
control_134	0/0	0/0	0/0	0/0	44	24.5	0	0	0	0
control_135	0/0	0/0	0/0	0/0	41	28.7	0	0	0	0
control_136	0/0	0/0	0/0	0/0	44	24.6	0	0	0	0
control_137	0/0	0/0	0/0	0/0	47	24.6	0	0	0	0
control_138	./.	0/0	0/0	0/0	28	28.1	0	0	0	0
control_139	0/0	0/0	0/0	0/0	23	23.1	0	0	0	0
control_140	0/0	0/0	0/0	0/0	49	19.6	0	0	0	1
control_141	./.	0/0	0/0	0/0	39	25.9	1	0	0	0
control_142	0/0	0/0	0/0	0/0	59	30.4	1	0	0	0
control_143	0/0	0/0	0/0	0/0	33	22.2	0	0	0	0
control_144	0/1	0/0	0/0	0/0	47	27.1	0	0	0	0
control_145	0/0	0/0	0/0	0/0	49	32.4	0	0	0	0
control_146	0/0	0/0	0/0	0/0	30	26.1	1	0	0	0
control_147	0/0	0/0	0/0	0/0	65	37.8	1	0	0	1
control_148	./.	0/0	0/0	0/0	55	23.1	0	0	0	0
control_149	0/0	0/0	0/0	0/0	49	26.5	0	0	0	0
control_150	0/0	0/0	0/0	0/0	49	25	0	0	0	1
control_151	./.	0/0	0/0	0/0	35	24.7	0	0	0	0
control_152	0/0	0/0	0/0	0/0	24	21.7	0	0	0	0
control_153	0/1	0/0	0/0	0/0	39	21.4	1	0	0	0
control_154	0/0	0/0	0/0	0/0	55	27.7	0	0	0	0
control_155	0/0	0/0	0/0	0/0	41	29.2	0	0	0	0
control_156	0/0	0/0	0/0	0/0	45	32.3	0	0	0	0
control_157	0/0	0/0	0/0	0/0	37	23.8	1	0	0	0
control_158	./.	0/0	0/0	0/0	50	23.5	1	0	0	1
control_159	./.	0/0	0/0	0/0	49	33.3	0	0	0	1
control_160	0/0	0/0	0/0	0/1	42	23.3	0	0	0	0
control_161	0/0	0/0	0/0	0/0	38	23	0	0	0	0
control_162	0/1	0/0	0/0	0/0	44	36.8	1	0	0	1
control_163	./.	0/0	0/0	0/0	44	22.3	1	0	0	0
control_164	0/0	0/0	0/0	0/0	25	28.5	1	0	0	0
control_165	0/0	0/0	0/0	0/0	39	27.4	0	0	0	0
control_166	0/0	0/0	0/0	0/0	32	27.1	0	0	0	0
control_167	./.	0/0	0/0	0/0	48	23.4	0	0	0	1
control_168	0/0	0/0	0/0	0/0	41	24	0	0	0	0
control_169	0/0	0/0	0/0	0/0	48	25.7	0	0	0	1
control_170	0/0	0/0	0/0	0/0	58	33.8	0	0	0	0
control_171	0/0	0/0	0/0	0/0	37	29.8	1	0	0	0
control_172	0/1	0/0	0/0	0/0	42	27.2	0	0	0	0
control_173	0/0	0/0	0/0	0/0	41	27.8	0	0	0	0
control_174	./.	0/0	0/0	0/0	39	21.8	0	0	0	0
control_175	0/0	0/0	0/0	0/0	49	27.6	0	0	0	0
control_176	0/0	0/0	0/0	0/0	39	25.8	0	0	0	0
control_177	./.	0/0	0/0	0/0	48	27.8	1	0	0	0
control_178	0/0	0/0	0/0	0/0	27	22	1	0	0	0
control_179	0/0	0/0	0/0	0/0	38	25.8	0	0	0	0
control_180	0/0	0/0	0/0	0/1	34	27.2	1	0	0	0
control_181	0/0	0/0	0/0	0/0	50	24.2	0	0	0	0
control_182	./.	0/0	0/0	0/0	31	29.5	0	0	0	0
control_183	0/0	0/0	0/0	0/0	47	29.8	0	0	0	0
control_184	0/0	0/0	0/0	0/0	19	22.7	0	0	0	0
control_185	0/0	0/0	0/0	0/0	49	36.4	1	0	0	1
control_186	0/0	0/0	0/0	0/0	34	32.6	0	0	0	0
control_187	0/0	0/0	0/0	0/0	29	24	1	0	0	0
control_188	./.	0/0	0/0	0/0	52	31.3	0	0	0	0
control_189	0/0	0/0	0/0	0/0	56	28.4	0	0	0	0
control_190	0/0	0/0	0/0	0/0	46	36	0	0	0	0
control_191	0/0	0/0	0/0	0/0	47	28	0	0	0	0
control_192	0/0	0/0	0/0	0/0	40	21.1	0	0	0	0
control_193	0/0	0/0	0/0	0/0	48	25.1	0	0	0	1
control_194	0/0	0/0	0/0	0/0	34	42.6	0	0	0	0
control_195	0/0	0/0	0/0	0/0	55	24.8	1	0	0	0
control_196	0/0	0/0	0/0	0/0	26	20.3	0	0	0	0
control_197	0/0	0/0	0/0	0/0	48	20.1	0	0	0	1
control_198	0/0	0/0	0/0	0/0	27	28	1	0	0	0
control_199	./.	0/0	0/0	0/0	18	19.5	0	0	0	0
control_200	0/0	0/0	0/0	./.	39	23.7	0	0	0	0
control_201	0/0	0/0	0/0	0/0	28	27.2	1	0	0	0
control_202	0/0	0/0	0/0	0/0	42	28.1	0	0	0	0
control_203	0/0	0/0	0/0	0/0	36	26.8	1	0	0	0
control_204	0/0	0/0	0/0	0/0	38	30.3	1	0	0	0
control_205	0/0	0/0	0/0	0/0	51	26	1	0	0	1
control_206	./.	0/0	0/0	0/0	38	23.7	0	0	0	0
control_207	0/0	0/0	0/0	0/0	59	27.9	0	0	0	0
control_208	0/0	0/0	0/0	0/0	34	21.4	0	0	0	0
control_209	0/0	0/0	0/0	0/0	42	26.8	0	0	0	0
control_210	./.	0/1	0/0	0/0	54	35.5	1	0	0	0

## Sheet: genes
ABCC9	ATP-binding cassette, sub-family C member 9
ABCG5	ATP Binding Cassette Subfamily G Member 5
ABCG8	ATP Binding Cassette Subfamily G Member 8
ACADVL	Acyl-CoA Dehydrogenase Very Long Chain
ACTA2	Actin Alpha 2, Smooth Muscle
ACTC1	Actin Alpha Cardiac Muscle 1
ACTN2	Actinin Alpha 2
AGL	Amylo-Alpha-1,6-Glucosidase And 4-Alpha-Glucanotransferase
AKAP9	A-Kinase Anchoring Protein 9
ANK2	Ankyrin 2
ANKRD1	Ankyrin Repeat Domain 1
APOB	Apolipoprotein B
APOC2	Apolipoprotein C2
APOC3	Apolipoprotein C3
APOE	Apolipoprotein E
ATP5E	ATP Synthase F1 Subunit Epsilon
BAG3	BAG Cochaperone 3
BRAF	B-Raf Proto-Oncogene, Serine/Threonine Kinase
CACNA1C	Calcium Voltage-Gated Channel Subunit Alpha1 C
CACNA2D1	Calcium Voltage-Gated Channel Auxiliary Subunit Alpha2delta 1
CACNB2	Calcium Voltage-Gated Channel Auxiliary Subunit Beta 2
CALM1	Calmodulin 1
CALM2	Calmodulin 2
CALR3	Calreticulin 3
CASQ2	Calsequestrin 2
CAV3	Caveolin 3
CBL	Cbl Proto-Oncogene
COA5	Cytochrome C Oxidase Assembly Factor 5
COL3A1	Collagen Type III Alpha 1 Chain
COL5A1	Collagen Type V Alpha 1 Chain
COL5A2	Collagen Type V Alpha 2 Chain
CRYAB	Crystallin Alpha B
CSRP3	Cysteine And Glycine Rich Protein 3
CTNNA3	Catenin Alpha 3
DES	Desmin
DMD	Dystrophin
DMPK	DM1 Protein Kinase
DNAJC19	DnaJ Heat Shock Protein Family (Hsp40) Member C19
DNM1L	Dynamin 1 Like
DOLK	Dolichol Kinase
DPP6	Dipeptidyl Peptidase Like 6
DSC2	Desmocollin 2
DSG2	Desmoglein 2
DSP	Desmoplakin
DTNA	Dystrobrevin Alpha
EFEMP2	EGF Containing Fibulin Extracellular Matrix Protein 2
EMD	Emerin
EYA4	EYA Transcriptional Coactivator And Phosphatase 4
FBN1	Fibrillin 1
FBN2	Fibrillin 2
FHL1	Four And A Half LIM Domains 1
FHL2	Four And A Half LIM Domains 2
FKTN	Fukutin
FOXRED1	FAD Dependent Oxidoreductase Domain Containing 1
FXN	Frataxin
GAA	Alpha Glucosidase
GATA5	GATA Binding Protein 5
GATAD1	GATA Zinc Finger Domain Containing 1
GLA	Galactosidase Alpha
GLB1	Galactosidase Beta 1
GPD1L	Dipeptidyl Peptidase Like 6
GUSB	Glucuronidase Beta
HCN4	Hyperpolarization Activated Cyclic Nucleotide Gated Potassium Channel 4
HFE	Homeostatic Iron Regulator
HRAS	HRas Proto-Oncogene, GTPase
ILK	Integrin Linked Kinase
JPH2	Junctophilin 2
JUP	Junction Plakoglobin
KCND3	Potassium Voltage-Gated Channel Subfamily D Member 3
KCNE1	Potassium Voltage-Gated Channel Subfamily E Regulatory Subunit 1
KCNE1L	Potassium Voltage-Gated Channel Subfamily E Regulatory Subunit 5 like
KCNE2	Potassium Voltage-Gated Channel Subfamily E Regulatory Subunit 2
KCNE3	Potassium Voltage-Gated Channel Subfamily E Regulatory Subunit 3
KCNH2	Potassium Voltage-Gated Channel Subfamily H Member 2
KCNJ2	Potassium Inwardly Rectifying Channel Subfamily J Member 2
KCNJ5	Potassium Inwardly Rectifying Channel Subfamily J Member 5
KCNJ8	Potassium Inwardly Rectifying Channel Subfamily J Member 8
KCNQ1	Potassium Voltage-Gated Channel Subfamily Q Member 1
KRAS	KRAS Proto-Oncogene, GTPase
LAMA4	Laminin Subunit Alpha 4
LAMP2	Lysosomal Associated Membrane Protein 2
LDB3	LIM Domain Binding 3
LDLR	Low Density Lipoprotein Receptor
LMNA	Lamin A/C
LPL	Lipoprotein Lipase
MAP2K1	Mitogen-Activated Protein Kinase Kinase 1
MAP2K2	Mitogen-Activated Protein Kinase Kinase 2
MIB1	MIB E3 Ubiquitin Protein Ligase 1
MRPL3	Mitochondrial Ribosomal Protein L3
MYBPC3	Myosin Binding Protein C3
MYH11	Myosin Heavy Chain 11
MYH6	Myosin Heavy Chain 6
MYH7	Myosin Heavy Chain 7
MYL2	Myosin Light Chain 2
MYL3	Myosin Light Chain 3
MYLK	Myosin Light Chain Kinase
MYLK2	Myosin Light Chain Kinase 2
MYOM1	Myomesin 1
MYOZ2	Myozenin 2
MYPN	Myopalladin
NEBL	Nebulette
NEXN	Nexilin F-Actin Binding Protein
NOS1AP	Nitric Oxide Synthase 1 Adaptor Protein
NOTCH1	Notch Receptor 1
NRAS	NRAS Proto-Oncogene, GTPase
PCSK9	Proprotein Convertase Subtilisin/Kexin Type 9
PDLIM3	PDZ And LIM Domain 3
PKP2	Plakophilin 2
PLN	Phospholamban
PRKAG2	Protein Kinase AMP-Activated Non-Catalytic Subunit Gamma 2
PRKG1	Protein Kinase CGMP-Dependent 1
PSEN1	Presenilin 1
PSEN2	Presenilin 2
PTPN11	Protein Tyrosine Phosphatase Non-Receptor Type 11
RAF1	Raf-1 Proto-Oncogene, Serine/Threonine Kinase
RANGRF	RAN Guanine Nucleotide Release Factor
RBM20	RNA Binding Motif Protein 20
RYR2	Ryanodine Receptor 2
SCN1B	Sodium Voltage-Gated Channel Beta Subunit 1
SCN2B	Sodium Voltage-Gated Channel Beta Subunit 2
SCN3B	Sodium Voltage-Gated Channel Beta Subunit 3
SCN4B	Sodium Voltage-Gated Channel Beta Subunit 4
SCN5A	Sodium Voltage-Gated Channel Alpha Subunit 5
SCO2	Synthesis Of Cytochrome C Oxidase 2
SDHA	Succinate Dehydrogenase Complex Flavoprotein Subunit A
SGCD	Sarcoglycan Delta
SHOC2	SHOC2 Leucine Rich Repeat Scaffold Protein
SKI	SKI Proto-Oncogene
SLC25A3	Solute Carrier Family 25 Member 3
SLC2A10	Solute Carrier Family 2 Member 10
SLMAP	Sarcolemma Associated Protein
SMAD3	SMAD Family Member 3
SNTA1	Syntrophin Alpha 1
SOS1	SOS Ras/Rac Guanine Nucleotide Exchange Factor 1
SPRED1	Sprouty Related EVH1 Domain Containing 1
SYNE1	Spectrin Repeat Containing Nuclear Envelope Protein 1
SYNE2	Spectrin Repeat Containing Nuclear Envelope Protein 2
TAZ	Tafazzin
TCAP	Titin-Cap
TGFB2	Transforming Growth Factor Beta 2
TGFB3	Transforming Growth Factor Beta 3
TGFBR1	ransforming Growth Factor Beta Receptor 1
TGFBR2	ransforming Growth Factor Beta Receptor 2
TMEM43	Transmembrane Protein 43
TMEM70	Transmembrane Protein 70
TMPO	Thymopoietin
TNNC1	Troponin C1, Slow Skeletal And Cardiac Type
TNNI3	Troponin I3, Cardiac Type
TNNT2	Troponin T2, Cardiac Type
TPM1	Tropomyosin 1
TRDN	Triadin
TRIM63	Tripartite Motif Containing 63
TRPM4	Transient Receptor Potential Cation Channel Subfamily M Member 4
TSFM	Ts Translation Elongation Factor, Mitochondrial
TTN	Titin
TTR	Transthyretin
TXNRD2	Thioredoxin Reductase 2
VCL	Vinculin
XK	X-Linked Kx Blood Group Antigen, Kell And VPS13A Binding Protein
